# Supplementary material for: Diagnosis methods for pancreatic cancer with the technique of deep learning: a review and a meta-analysis
Source: Front Oncol. 2025 Aug 20;15:1597969. doi: 10.3389/fonc.2025.1597969 (PMC12404995; doi:10.3389/fonc.2025.1597969)
Supplement: Supplementary file 3 [file Supplementaryfile3.xlsx]

## Sheet: Sheet1
author	year	model	sample	validationchort	disease	applications	auc	aucci	tp	fp	tn	fn	sensitivity	specificity	PLR	NLR	dor	logdor	selogdor	std_eff	inv_se
Chen, P. T. et al.	2023	CNN	256(109 PDACs and 147 non-PDACs)	internal validation cohort	PDAC	CE-CT	0.96	(0.94, 0.99)	98	6	141	11	0.899083	0.959184	22.0275	0.105212	186.458	5.22821	0.507959	10.2926	1.96866
Gu, J.et al.	2024	deep‐learning radiomics(DLR)	123(71 PDAC and 52 non-PDACs)	external validation cohort	PDAC	EUS	0.936	(0.889,0.976)	59	5	47	12	0.830986	0.903846	8.64225	0.186994	41.1091	3.71623	0.547428	6.78852	1.82672
Kuwahara, T.et al.	2023	Deep convolutional generative adversarial network (DCGAN)	161(117 PDAC and 44 non-PDACs)	internal validation cohort	PDAC	EUS	0.901	(0.836,0.966)	41	21	96	3	0.931818	0.820513	5.19156	0.0830966	53.2193	3.97442	0.605545	6.56337	1.6514
Liu, K. L.et al.(a)	2020	CNN-based analysis	189(101 PDAC and 88 non-PDACs)	internal validation cohort	PDAC	CE-CT	0.999	(0.998,1.000）	100	1	87	1	0.990099	0.988636	87.1288	0.0100148	3908.33	8.27087	1.16392	7.10604	0.859165
Liu, K. L.et al.(b)	2020	CNN-based analysis	363(281 PDAC and 82 non-PDACs)	external validation cohort	PDAC	CE-CT	0.92	(0.891,0.948)	222	2	80	59	0.790036	0.97561	32.3915	0.215214	120.412	4.79092	0.658577	7.27465	1.51843
Mandal, S.et al.	2024	nnU-Net + MIL + NN	1577(179 PDAC and 1398 non-PDACs)	internal validation cohort	PDAC	CE-CT	0.903	(0.902,0.904)	162	128	1270	17	0.905028	0.908441	9.8846	0.104544	91.8093	4.51971	0.268078	16.8597	3.73026
Naito, Y.et al.	2021	CNN	120(81 PDAC and 39 non-PDACs)	internal validation cohort	PDAC	EUS	0.9836	(0.9603,0.9977)	80	6	33	1	0.987654	0.846154	6.41975	0.0145903	276.59	5.62254	0.928863	6.05314	1.07658
Xiang, F.et al.	2024	ResNet50 network	84(33 PDAC and 51 non-PDACs)	internal validation cohort	PDAC	CE-CT	0.857	(0.773,0.942)	28	12	39	5	0.848485	0.764706	3.60606	0.198135	16.3745	2.79573	0.567646	4.92512	1.76166
